# Supplementary material for: Tissue-Specific Expression of the EWSR1::FLI1 Fusion Protein Identifies col2a1a-Positive Cells as a Source of Ewing Sarcoma-like Tumors in Zebrafish
Source: Int J Mol Sci. 2026 Mar 30;27(7):3131. doi: 10.3390/ijms27073131 (PMC13073343; doi:10.3390/ijms27073131)
Supplement: Supplementary file 1 [file ijms-27-03131-s001.zip]

Archive with 1 entries (1 files):
- ijms-4187046-supplementary.pdf
